# Supplementary material for: Effects of Exercise and Omega-3-Supplemented, High-Protein Diet on Inflammatory Markers in Serum, on Gene Expression Levels in PBMC, and after Ex Vivo Whole-Blood LPS Stimulation in Old Adults
Source: Int J Mol Sci. 2023 Jan 4;24(2):928. doi: 10.3390/ijms24020928 (PMC9863449; doi:10.3390/ijms24020928)
Supplement: Supplementary file 1 [file ijms-24-00928-s001.zip]

Archive with 1 entries (1 files):
- ijms-2100277-supplementary.pdf
